# Supplementary material for: One-way dependent clusters and stability of cluster synchronization in directed networks
Source: Nat Commun. 2021 Jul 1;12:4073. doi: 10.1038/s41467-021-24363-7 (PMC8249607; doi:10.1038/s41467-021-24363-7)
Supplement: Supplementary file 3 — Supplementary Data 1 [file 41467_2021_24363_MOESM3_ESM.xlsx]

## Sheet: A_globalSync
0	1	0	0	0	0	0	1
1	0	1	0	0	0	0	0
0	1	0	1	0	0	0	0
0	0	1	0	1	0	0	0
0	0	0	1	0	1	0	0
0	0	0	0	1	0	1	0
0	0	0	0	0	1	0	1
1	0	0	0	0	0	1	0
Matrix A for the network shown in Fig. 6 of the main paper, with the minimal balanced coloring shown in panel A1

## Sheet: T_globalsync
-0.353553	-0.353553	-0.353553	-0.353553	-0.353553	-0.353553	-0.353553	-0.353553
-0.353553	0.353553	-0.353553	0.353553	-0.353553	0.353553	-0.353553	0.353553
0	-0.5	-1.11022e-16	0.5	5.55112e-17	-0.5	-5.55112e-17	0.5
-0.5	0	0.5	0	-0.5	0	0.5	0
-2.12881e-16	-0.353553	0.5	-0.353553	8.32667e-17	0.353553	-0.5	0.353553
-0.5	0.353553	3.43123e-19	-0.353553	0.5	-0.353553	-3.43123e-19	0.353553
2.12881e-16	-0.353553	-0.5	-0.353553	-8.32667e-17	0.353553	0.5	0.353553
-0.5	-0.353553	3.43123e-19	0.353553	0.5	0.353553	-3.43123e-19	-0.353553
Matrix T for the network shown in Fig. 6 of the main paper, with the minimal balanced coloring shown in panel A1

## Sheet: B_globalsync
2	0	0	0	0	0	0	0
0	-2	0	0	0	0	0	0
0	0	0	0	0	0	0	0
0	0	0	0	0	0	0	0
0	0	0	0	-1.41421	0	0	0
0	0	0	0	0	-1.41421	0	0
0	0	0	0	0	0	1.41421	0
0	0	0	0	0	0	0	1.41421
Matrix B for the network shown in Fig. 6 of the main paper, with the minimal balanced coloring shown in panel A1

## Sheet: A_arrowhead
0	0	0	0	0	0	0	0
1	0	0	0	0	0	0	0
0	1	0	0	0	0	0	0
0	0	1	0	0	0	0	0
0	0	0	1	0	1	0	0
0	0	0	0	0	0	1	0
0	0	0	0	0	0	0	1
1	0	0	0	0	0	0	0
Matrix A for the network shown in Fig. 6 of the main paper, with the non-minimal balanced coloring shown in panel B1. See also Supplementary Material Sec. 3.2

## Sheet: T_arrowhead
0	0	0	0	1	0	0	0
1	0	0	0	0	0	0	0
0	0	0	0.707107	0	0.707107	0	0
0	0.707107	0	0	0	0	0	0.707107
0	0	0.707107	0	0	0	0.707107	0
0	0	0	-0.707107	0	0.707107	0	0
0	0	-0.707107	0	0	0	0.707107	0
0	-0.707107	0	0	0	0	0	0.707107
Matrix T for the network shown in Fig. 6 of the main paper, with the non-minimal balanced coloring shown in panel B1. See also Supplementary Material Sec. 3.2

## Sheet: B_arrowhead
0	0	1.41421	0	0	0	0	0
0	0	0	0	0	0	0	0
0	0	0	0	1	0	0	0
0	1.41421	0	0	0	0	0	0
0	0	0	1	0	0	0	0
0	0	0	0	0	0	1	0
0	0	0	0	0	0	0	1
0	0	0	0	0	0	0	0
Matrix B for the network shown in Fig. 6 of the main paper, with the non-minimal balanced coloring shown in panel B1. See also Supplementary Material Sec. 3.2

## Sheet: Bperp_arrowhead
	0	1	0		C4
	0	0	1		C3
	0	0	0		C2
	C4	C3	C2

## Sheet: A_outofphase
0	1	0	0	0	0	0	1
1	0	1	0	0	0	0	0
0	1	0	1	0	0	0	0
0	0	1	0	1	0	0	0
0	0	0	1	0	1	0	0
0	0	0	0	1	0	1	0
0	0	0	0	0	1	0	1
1	0	0	0	0	0	1	0
Matrix A for the network shown in Fig. 6 of the main paper, with the non-minimal balanced coloring shown in panel A3. See also Supplementary Material, Sec. 3.1

## Sheet: T_outofphase
0	0.5	-1.11022e-16	0.5	-5.55112e-17	0.5	-5.55112e-17	0.5
-0.5	0	-0.5	0	-0.5	0	-0.5	0
0	-1.11022e-16	1.57009e-16	-0.707107	0	-1.11022e-16	0	0.707107
0	0.707107	0	0	0	-0.707107	0	0
-0.707107	0	0	0	0.707107	0	0	0
0	-5.55112e-17	0.707107	2.22045e-16	0	5.55112e-17	-0.707107	0
0	-0.5	0	0.5	0	-0.5	0	0.5
-0.5	0	0.5	0	-0.5	0	0.5	0
Matrix T for the network shown in Fig. 6 of the main paper, with the non-minimal balanced coloring shown in panel A3. See also Supplementary Material, Sec. 3.1

## Sheet: B_outofphase
0	-2	0	0	0	0	0	0
-2	0	0	0	0	0	0	0
0	0	0	0	-1	-1	0	0
0	0	0	0	-1	1	0	0
0	0	-1	-1	0	0	0	0
0	0	-1	1	0	0	0	0
0	0	0	0	0	0	0	0
0	0	0	0	0	0	0	0
Matrix B for the network shown in Fig. 6 of the main paper, with the non-minimal balanced coloring shown in panel A3. See also Supplementary Material, Sec. 3.1

[truncated: 1 more sheets: Bperp_outofphase]
