# Supplementary material for: One-way dependent clusters and stability of cluster synchronization in directed networks
Source: Nat Commun. 2021 Jul 1;12:4073. doi: 10.1038/s41467-021-24363-7 (PMC8249607; doi:10.1038/s41467-021-24363-7)
Supplement: Supplementary file 4 — Supplementary Data 2 [file 41467_2021_24363_MOESM4_ESM.xlsx]

## Sheet: A1
0	1	1	1	0	0	0	1	1	1	0	0	0	0	0	0	0	0	0	0
1	0	1	1	1	0	0	0	1	1	0	0	0	0	0	0	0	0	0	0
1	1	0	1	1	1	0	0	0	1	0	0	0	0	0	0	0	0	0	0
1	1	1	0	1	1	1	0	0	0	0	0	0	0	0	0	0	0	0	0
0	1	1	1	0	1	1	1	0	0	0	0	0	0	0	0	0	0	0	0
0	0	1	1	1	0	1	1	1	0	0	0	0	0	0	0	0	0	0	0
0	0	0	1	1	1	0	1	1	1	0	0	0	0	0	0	0	0	0	0
1	0	0	0	1	1	1	0	1	1	0	0	0	0	0	0	0	0	0	0
1	1	0	0	0	1	1	1	0	1	0	0	0	0	0	0	0	0	0	0
1	1	1	0	0	0	1	1	1	0	0	0	0	0	0	0	0	0	0	0
0	0	0	0	0	0	0	0	0	0	0	0	0	0	0	0	0	0	0	0
0	0	0	0	0	0	0	0	0	0	0	0	0	0	0	0	0	0	0	0
0	0	0	0	0	0	0	0	0	0	0	0	0	0	0	0	0	0	0	0
0	0	0	0	0	0	0	0	0	0	0	0	0	0	0	0	0	0	0	0
0	0	0	0	0	0	0	0	0	0	0	0	0	0	0	0	0	0	0	0
0	0	0	0	0	0	0	0	0	0	0	0	0	0	0	0	0	0	0	0
0	0	0	0	0	0	0	0	0	0	0	0	0	0	0	0	0	0	0	0
0	0	0	0	0	0	0	0	0	0	0	0	0	0	0	0	0	0	0	0
0	0	0	0	0	0	0	0	0	0	0	0	0	0	0	0	0	0	0	0
0	0	0	0	0	0	0	0	0	0	0	0	0	0	0	0	0	0	0	0
Matrix A1 for the network shown in Fig. 7 of the main paper, with the minimal balanced coloring shown in panel B1. See Supplementary Material, Sec. 3.3

## Sheet: A2
0	0	0	0	0	0	0	0	0	0	0.25	0	0	0	0	0	0	0	0	0
0	0	0	0	0	0	0	0	0	0	0	0.25	0	0	0	0	0	0	0	0
0	0	0	0	0	0	0	0	0	0	0	0	0.25	0	0	0	0	0	0	0
0	0	0	0	0	0	0	0	0	0	0	0	0	0.25	0	0	0	0	0	0
0	0	0	0	0	0	0	0	0	0	0	0	0	0	0.25	0	0	0	0	0
0	0	0	0	0	0	0	0	0	0	0	0	0	0	0	0.25	0	0	0	0
0	0	0	0	0	0	0	0	0	0	0	0	0	0	0	0	0.25	0	0	0
0	0	0	0	0	0	0	0	0	0	0	0	0	0	0	0	0	0.25	0	0
0	0	0	0	0	0	0	0	0	0	0	0	0	0	0	0	0	0	0.25	0
0	0	0	0	0	0	0	0	0	0	0	0	0	0	0	0	0	0	0	0.25
1	0	0	0	0	0	0	0	0	0	0	0	0	0	0	0	0	0	0	0
0	1	0	0	0	0	0	0	0	0	0	0	0	0	0	0	0	0	0	0
0	0	1	0	0	0	0	0	0	0	0	0	0	0	0	0	0	0	0	0
0	0	0	1	0	0	0	0	0	0	0	0	0	0	0	0	0	0	0	0
0	0	0	0	1	0	0	0	0	0	0	0	0	0	0	0	0	0	0	0
0	0	0	0	0	1	0	0	0	0	0	0	0	0	0	0	0	0	0	0
0	0	0	0	0	0	1	0	0	0	0	0	0	0	0	0	0	0	0	0
0	0	0	0	0	0	0	1	0	0	0	0	0	0	0	0	0	0	0	0
0	0	0	0	0	0	0	0	1	0	0	0	0	0	0	0	0	0	0	0
0	0	0	0	0	0	0	0	0	1	0	0	0	0	0	0	0	0	0	0
Matrix A2 for the network shown in Fig. 7 of the main paper, with the minimal balanced coloring shown in panel B1. See Supplementary Material, Sec. 3.3

## Sheet: T__MinBalCol
0	0	0	0	0	0	0	0	0	0	0.316228	0.316228	0.316228	0.316228	0.316228	0.316228	0.316228	0.316228	0.316228	0.316228
0.316228	0.316228	0.316228	0.316228	0.316228	0.316228	0.316228	0.316228	0.316228	0.316228	0	0	0	0	0	0	0	0	0	0
-0.11386	0.11386	0.171362	0.437164	-0.468027	-0.217968	0.217968	0.468027	-0.437164	-0.171362	0	0	0	0	0	0	0	0	0	0
-0.498778	-0.34901	0.0212056	0.28849	0.113456	0.333065	-0.499454	0.29722	0.0037663	0.29004	0	0	0	0	0	0	0	0	0	0
0.290484	-0.346517	0.103048	-0.279086	-0.568239	-0.14544	-0.0240764	0.194716	0.277788	0.497321	0	0	0	0	0	0	0	0	0	0
0.504577	-0.0832164	0.111396	0.404681	0.0603173	-0.0941532	-0.339432	-0.406911	-0.436849	0.27959	0	0	0	0	0	0	0	0	0	0
0.181269	0.169705	-0.680938	0.255831	-0.394527	0.482996	-0.0150933	-0.0610097	0.115799	-0.0540336	0	0	0	0	0	0	0	0	0	0
-0.126551	-0.620567	-0.078178	0.370647	0.0669092	-0.0372745	0.58659	-0.296043	0.133394	0.00107304	0	0	0	0	0	0	0	0	0	0
0.0535528	-0.177919	0.216771	-0.394583	-0.0596388	0.641948	0.257465	-0.0237514	-0.529197	0.0153522	0	0	0	0	0	0	0	0	0	0
-0.0841671	0.0903339	-0.537861	-0.15392	0.298254	-0.252178	0.246129	0.223014	-0.358868	0.529263	0	0	0	0	0	0	0	0	0	0
0.490359	-0.429546	-0.202695	-0.042311	0.298168	-0.0342802	-0.126721	0.497451	-0.028837	-0.421588	0	0	0	0	0	0	0	0	0	0
0	0	0	0	0	0	0	0	0	0	-0.468965	-0.302652	-0.468965	0.363909	-0.109186	0.260326	0.210485	0.260326	-0.109186	0.363909
0	0	0	0	0	0	0	0	0	0	0.372594	-0.212129	0.372594	0.315128	-0.482206	-0.0754752	-0.0479534	-0.0754752	-0.482206	0.315128
0	0	0	0	0	0	0	0	0	0	0.0435327	-0.463982	0.0435327	0.280076	0.378562	-0.229126	-0.482109	-0.229126	0.378562	0.280076
0	0	0	0	0	0	0	0	0	0	0.18826	-0.627507	0.18826	-0.294298	0.0281045	0.422365	-0.0613556	0.422365	0.0281045	-0.294298
0	0	0	0	0	0	0	0	0	0	-0.0625183	0.392885	-0.0625183	0.0566627	-0.107038	0.309262	-0.785623	0.309262	-0.107038	0.0566627
0	0	0	0	0	0	0	0	0	0	-0.602785	-2.56718e-16	0.602785	0.328538	0.104101	0.133702	1.02687e-16	-0.133702	-0.104101	-0.328538
0	0	0	0	0	0	0	0	0	0	0.305699	6.40175e-17	-0.305699	0.363285	0.517435	0.0826644	2.10102e-16	-0.0826644	-0.517435	-0.363285
0	0	0	0	0	0	0	0	0	0	0.0293767	-3.00382e-17	-0.0293767	0.347678	-0.166887	-0.591951	5.02411e-18	0.591951	0.166887	-0.347678
0	0	0	0	0	0	0	0	0	0	-0.205757	-6.33377e-16	0.205757	-0.373104	0.439969	-0.353391	8.11e-16	0.353391	-0.439969	0.373104
Matrix T for the network shown in Fig. 7 of the main paper, with the minimal balanced coloring shown in panel B1. See Supplementary Material, Sec. 3.3

## Sheet: B1__MinBalCol
0	0	0	0	0	0	0	0	0	0	0	0	0	0	0	0	0	0	0	0
0	6	0	0	0	0	0	0	0	0	0	0	0	0	0	0	0	0	0	0
0	0	-1.81991	0.046715	-0.253944	0.814739	0.025505	0.439552	0.11709	0.181619	0.246062	0	0	0	0	0	0	0	0	0
0	0	0.046715	-1.55395	-0.44681	-0.536837	-0.134591	0.248828	1.07269	-0.136513	0.345816	0	0	0	0	0	0	0	0	0
0	0	-0.253944	-0.44681	0.920541	-0.33504	0.395333	-0.53891	-0.293414	0.482864	0.027822	0	0	0	0	0	0	0	0	0
0	0	0.814739	-0.536837	-0.33504	0.028642	-0.664838	-0.710974	-0.352494	-0.822632	-0.496075	0	0	0	0	0	0	0	0	0
0	0	0.025505	-0.134591	0.395333	-0.664838	-1.0101	0.486328	-0.476114	-0.344912	0.291344	0	0	0	0	0	0	0	0	0
0	0	0.439552	0.248828	-0.53891	-0.710974	0.486328	-0.361541	0.724531	0.235056	0.095528	0	0	0	0	0	0	0	0	0
0	0	0.11709	1.07269	-0.293414	-0.352494	-0.476114	0.724531	-1.1555	-0.268284	0.276179	0	0	0	0	0	0	0	0	0
0	0	0.181619	-0.136513	0.482864	-0.822632	-0.344912	0.235056	-0.268284	-0.584984	0.156553	0	0	0	0	0	0	0	0	0
0	0	0.246062	0.345816	0.027822	-0.496075	0.291344	0.095528	0.276179	0.156553	-0.463201	0	0	0	0	0	0	0	0	0
0	0	0	0	0	0	0	0	0	0	0	0	0	0	0	0	0	0	0	0
0	0	0	0	0	0	0	0	0	0	0	0	0	0	0	0	0	0	0	0
0	0	0	0	0	0	0	0	0	0	0	0	0	0	0	0	0	0	0	0
0	0	0	0	0	0	0	0	0	0	0	0	0	0	0	0	0	0	0	0
0	0	0	0	0	0	0	0	0	0	0	0	0	0	0	0	0	0	0	0
0	0	0	0	0	0	0	0	0	0	0	0	0	0	0	0	0	0	0	0
0	0	0	0	0	0	0	0	0	0	0	0	0	0	0	0	0	0	0	0
0	0	0	0	0	0	0	0	0	0	0	0	0	0	0	0	0	0	0	0
0	0	0	0	0	0	0	0	0	0	0	0	0	0	0	0	0	0	0	0
Matrix B1 for the network shown in Fig. 7 of the main paper, with the minimal balanced coloring shown in panel B1. See Supplementary Material, Sec. 3.3

## Sheet: B2_MinBalCol
0	1	0	0	0	0	0	0	0	0	0	0	0	0	0	0	0	0	0	0
0.25	0	0	0	0	0	0	0	0	0	0	0	0	0	0	0	0	0	0	0
0	0	0	0	0	0	0	0	0	0	0	0.061278	0.122049	-0.120233	-0.018011	0.014796	0.06923	0.0153	0.153604	0.015122
0	0	0	0	0	0	0	0	0	0	0	0.14657	-0.000435	0.110982	0.064747	0.125069	0.082285	-0.02495	-0.013835	0.03579
0	0	0	0	0	0	0	0	0	0	0	0.009803	0.1066	0.032349	0.060357	-0.020784	-0.125404	-0.17266	0.019528	-0.000226
0	0	0	0	0	0	0	0	0	0	0	-0.043861	0.174614	0.098246	-0.058647	0.029894	-0.025584	0.112186	-0.053267	-0.00484
0	0	0	0	0	0	0	0	0	0	0	0.098378	-0.013826	-0.059725	-0.022156	0.070386	-0.099578	0.039263	-0.025949	-0.177448
0	0	0	0	0	0	0	0	0	0	0	0.108481	0.018235	0.063132	0.017582	-0.198828	0.044564	0.026616	-0.003753	-0.062159
0	0	0	0	0	0	0	0	0	0	0	0.017122	0.060973	-0.125144	0.125726	-0.014087	0.025398	0.024794	-0.154936	0.039468
0	0	0	0	0	0	0	0	0	0	0	0.112948	-0.028255	-0.024698	-0.078343	-0.025062	-0.123265	0.04781	-0.013144	0.154647
0	0	0	0	0	0	0	0	0	0	0	-0.027306	-0.02666	0.034706	0.167799	0.000234	-0.082552	0.118725	0.103103	0.011918
0	0	0.245111	0.586278	0.039212	-0.175446	0.393511	0.433926	0.068488	0.451793	-0.109223	0	0	0	0	0	0	0	0	0
0	0	0.488196	-0.00174	0.426399	0.698454	-0.055303	0.07294	0.243891	-0.113018	-0.106641	0	0	0	0	0	0	0	0	0
0	0	-0.480931	0.443929	0.129395	0.392983	-0.238901	0.252528	-0.500577	-0.098792	0.138825	0	0	0	0	0	0	0	0	0
0	0	-0.072044	0.258988	0.241429	-0.234586	-0.088623	0.070329	0.502902	-0.313374	0.671195	0	0	0	0	0	0	0	0	0
0	0	0.059183	0.500276	-0.083135	0.119577	0.281544	-0.79531	-0.056349	-0.100249	0.000935	0	0	0	0	0	0	0	0	0
0	0	0.27692	0.32914	-0.501614	-0.102335	-0.398313	0.178254	0.101592	-0.493059	-0.330207	0	0	0	0	0	0	0	0	0
0	0	0.061199	-0.099801	-0.690641	0.448744	0.157054	0.106462	0.099177	0.19124	0.4749	0	0	0	0	0	0	0	0	0
0	0	0.614418	-0.055338	0.078113	-0.213066	-0.103796	-0.015011	-0.619745	-0.052576	0.412411	0	0	0	0	0	0	0	0	0
0	0	0.060488	0.143161	-0.000903	-0.019359	-0.709791	-0.248634	0.157871	0.618589	0.04767	0	0	0	0	0	0	0	0	0
Matrix B2 for the network shown in Fig. 7 of the main paper, with the minimal balanced coloring shown in panel B1. See Supplementary Material, Sec. 3.3

## Sheet: Bperp_MinBalCol
	-1.81991	0.046715	-0.253944	0.814739	0.025505	0.439552	0.11709	0.181619	0.246062	0.061278	0.122049	-0.120233	-0.018011	0.014796	0.06923	0.0153	0.153604	0.015122		C1
	0.046715	-1.55395	-0.44681	-0.536837	-0.134591	0.248828	1.07269	-0.136513	0.345816	0.14657	-0.000435	0.110982	0.064747	0.125069	0.082285	-0.02495	-0.013835	0.03579
	-0.253944	-0.44681	0.920541	-0.33504	0.395333	-0.53891	-0.293414	0.482864	0.027822	0.009803	0.1066	0.032349	0.060357	-0.020784	-0.125404	-0.17266	0.019528	-0.000226
	0.814739	-0.536837	-0.33504	0.028642	-0.664838	-0.710974	-0.352494	-0.822632	-0.496075	-0.043861	0.174614	0.098246	-0.058647	0.029894	-0.025584	0.112186	-0.053267	-0.00484
	0.025505	-0.134591	0.395333	-0.664838	-1.0101	0.486328	-0.476114	-0.344912	0.291344	0.098378	-0.013826	-0.059725	-0.022156	0.070386	-0.099578	0.039263	-0.025949	-0.177448
	0.439552	0.248828	-0.53891	-0.710974	0.486328	-0.361541	0.724531	0.235056	0.095528	0.108481	0.018235	0.063132	0.017582	-0.198828	0.044564	0.026616	-0.003753	-0.062159
	0.11709	1.07269	-0.293414	-0.352494	-0.476114	0.724531	-1.1555	-0.268284	0.276179	0.017122	0.060973	-0.125144	0.125726	-0.014087	0.025398	0.024794	-0.154936	0.039468
	0.181619	-0.136513	0.482864	-0.822632	-0.344912	0.235056	-0.268284	-0.584984	0.156553	0.112948	-0.028255	-0.024698	-0.078343	-0.025062	-0.123265	0.04781	-0.013144	0.154647
	0.246062	0.345816	0.027822	-0.496075	0.291344	0.095528	0.276179	0.156553	-0.463201	-0.027306	-0.02666	0.034706	0.167799	0.000234	-0.082552	0.118725	0.103103	0.011918
	0.245111	0.586278	0.039212	-0.175446	0.393511	0.433926	0.068488	0.451793	-0.109223	0	0	0	0	0	0	0	0	0		C2
	0.488196	-0.00174	0.426399	0.698454	-0.055303	0.07294	0.243891	-0.113018	-0.106641	0	0	0	0	0	0	0	0	0
	-0.480931	0.443929	0.129395	0.392983	-0.238901	0.252528	-0.500577	-0.098792	0.138825	0	0	0	0	0	0	0	0	0
	-0.072044	0.258988	0.241429	-0.234586	-0.088623	0.070329	0.502902	-0.313374	0.671195	0	0	0	0	0	0	0	0	0
	0.059183	0.500276	-0.083135	0.119577	0.281544	-0.79531	-0.056349	-0.100249	0.000935	0	0	0	0	0	0	0	0	0
	0.27692	0.32914	-0.501614	-0.102335	-0.398313	0.178254	0.101592	-0.493059	-0.330207	0	0	0	0	0	0	0	0	0
	0.061199	-0.099801	-0.690641	0.448744	0.157054	0.106462	0.099177	0.19124	0.4749	0	0	0	0	0	0	0	0	0
	0.614418	-0.055338	0.078113	-0.213066	-0.103796	-0.015011	-0.619745	-0.052576	0.412411	0	0	0	0	0	0	0	0	0
	0.060488	0.143161	-0.000903	-0.019359	-0.709791	-0.248634	0.157871	0.618589	0.04767	0	0	0	0	0	0	0	0	0
	C1									C2
Matrix Bperp for the network shown in Fig. 7 of the main paper, with the minimal balanced coloring shown in panel B1. See Supplementary Material, Sec. 3.3

## Sheet: T_chimera
0	0	0	0	0	0	0	0	0	0	0	0	0	0	0	1	0	0	0	0
1	0	0	0	0	0	0	0	0	0	0	0	0	0	0	0	0	0	0	0
0	0	0	0	0	1	0	0	0	0	0	0	0	0	0	0	0	0	0	0
0	0	0	0	0	0	0	0	0	0	1	0	0	0	0	0	0	0	0	0
0	0	0	0.707107	0	0	0	0.707107	0	0	0	0	0	0	0	0	0	0	0	0
0	0	0	0	0	0	0	0	0	0	0	0	0	0.707107	0	0	0	0.707107	0	0
0	0.707107	0	0	0	0	0	0	0	0.707107	0	0	0	0	0	0	0	0	0	0
0	0	0.707107	0	0	0	0	0	0.707107	0	0	0	0	0	0	0	0	0	0	0
0	0	0	0	0.707107	0	0.707107	0	0	0	0	0	0	0	0	0	0	0	0	0
0	0	0	0	0	0	0	0	0	0	0	0.707107	0	0	0	0	0	0	0	0.707107
0	0	0	0	0	0	0	0	0	0	0	0	0.707107	0	0	0	0	0	0.707107	0
0	0	0	0	0	0	0	0	0	0	0	0	0	0	0.707107	0	0.707107	0	0	0
0	-0.707107	0	0	0	0	0	0	0	0.707107	0	0	0	0	0	0	0	0	0	0
0	0	0.707107	0	0	0	0	0	-0.707107	0	0	0	0	0	0	0	0	0	0	0
0	0	0	0	0	0	0	0	0	0	0	0	0	0.707107	0	0	0	-0.707107	0	0
0	0	0	0.707107	0	0	0	-0.707107	0	0	0	0	0	0	0	0	0	0	0	0
0	0	0	0	-0.707107	0	0.707107	0	0	0	0	0	0	0	0	0	0	0	0	0
0	0	0	0	0	0	0	0	0	0	0	-0.707107	0	0	0	0	0	0	0	0.707107
0	0	0	0	0	0	0	0	0	0	0	0	0.707107	0	0	0	0	0	-0.707107	0
0	0	0	0	0	0	0	0	0	0	0	0	0	0	0.707107	0	-0.707107	0	0	0
Matrix T for the network shown in Fig. 7 of the main paper, with the non-minimal balanced coloring shown in panel C1. See Supplementary Material, Sec. 3.3

## Sheet: B1_chimera
0	0	0	0	0	0	0	0	0	0	0	0	0	0	0	0	0	0	0	0
0	0	0	0	1.41421	0	1.41421	1.41421	0	0	0	0	0	0	0	0	0	0	0	0
0	0	0	0	1.41421	0	0	1.41421	1.41421	0	0	0	0	0	0	0	0	0	0	0
0	0	0	0	0	0	0	0	0	0	0	0	0	0	0	0	0	0	0	0
0	1.41421	1.41421	0	0	0	1	1	2	0	0	0	0	0	0	0	0	0	0	0
0	0	0	0	0	0	0	0	0	0	0	0	0	0	0	0	0	0	0	0
0	1.41421	0	0	1	0	1	2	1	0	0	0	0	0	0	0	0	0	0	0
0	1.41421	1.41421	0	1	0	2	0	1	0	0	0	0	0	0	0	0	0	0	0
0	0	1.41421	0	2	0	1	1	1	0	0	0	0	0	0	0	0	0	0	0
0	0	0	0	0	0	0	0	0	0	0	0	0	0	0	0	0	0	0	0
0	0	0	0	0	0	0	0	0	0	0	0	0	0	0	0	0	0	0	0
0	0	0	0	0	0	0	0	0	0	0	0	0	0	0	0	0	0	0	0
0	0	0	0	0	0	0	0	0	0	0	0	-1	0	0	-1	1	0	0	0
0	0	0	0	0	0	0	0	0	0	0	0	0	0	0	1	-1	0	0	0
0	0	0	0	0	0	0	0	0	0	0	0	0	0	0	0	0	0	0	0
0	0	0	0	0	0	0	0	0	0	0	0	-1	1	0	0	0	0	0	0
0	0	0	0	0	0	0	0	0	0	0	0	1	-1	0	0	-1	0	0	0
0	0	0	0	0	0	0	0	0	0	0	0	0	0	0	0	0	0	0	0
0	0	0	0	0	0	0	0	0	0	0	0	0	0	0	0	0	0	0	0
0	0	0	0	0	0	0	0	0	0	0	0	0	0	0	0	0	0	0	0
Matrix B1 for the network shown in Fig. 7 of the main paper, with the non-minimal balanced coloring shown in panel C1. See Supplementary Material, Sec. 3.3

## Sheet: B2_chimera
0	0	1	0	0	0	0	0	0	0	0	0	0	0	0	0	0	0	0	0
0	0	0	0.25	0	0	0	0	0	0	0	0	0	0	0	0	0	0	0	0
0.25	0	0	0	0	0	0	0	0	0	0	0	0	0	0	0	0	0	0	0
0	1	0	0	0	0	0	0	0	0	0	0	0	0	0	0	0	0	0	0
0	0	0	0	0	0.25	0	0	0	0	0	0	0	0	0	0	0	0	0	0
0	0	0	0	1	0	0	0	0	0	0	0	0	0	0	0	0	0	0	0
0	0	0	0	0	0	0	0	0	0.25	0	0	0	0	0	0	0	0	0	0
0	0	0	0	0	0	0	0	0	0	0.25	0	0	0	0	0	0	0	0	0
0	0	0	0	0	0	0	0	0	0	0	0.25	0	0	0	0	0	0	0	0
0	0	0	0	0	0	1	0	0	0	0	0	0	0	0	0	0	0	0	0
0	0	0	0	0	0	0	1	0	0	0	0	0	0	0	0	0	0	0	0
0	0	0	0	0	0	0	0	1	0	0	0	0	0	0	0	0	0	0	0
0	0	0	0	0	0	0	0	0	0	0	0	0	0	0	0	0	0.25	0	0
0	0	0	0	0	0	0	0	0	0	0	0	0	0	0	0	0	0	0.25	0
0	0	0	0	0	0	0	0	0	0	0	0	0	0	0	1	0	0	0	0
0	0	0	0	0	0	0	0	0	0	0	0	0	0	0.25	0	0	0	0	0
0	0	0	0	0	0	0	0	0	0	0	0	0	0	0	0	0	0	0	-0.25
0	0	0	0	0	0	0	0	0	0	0	0	1	0	0	0	0	0	0	0
0	0	0	0	0	0	0	0	0	0	0	0	0	1	0	0	0	0	0	0
0	0	0	0	0	0	0	0	0	0	0	0	0	0	0	0	-1	0	0	0
Matrix B2 for the network shown in Fig. 7 of the main paper, with the non-minimal balanced coloring shown in panel C1. See Supplementary Material, Sec. 3.3

## Sheet: Bperp_chimera
	0	0	0	0	0	0	0	0		C2
	0	-1	0	0	-1	1	0.25	0		C3
	0	0	0	0	1	-1	0	0.25		C10
	0	0	0	0	1	0	0	0		C4
	0	-1	1	0.25	0	0	0	0		C5
	0	1	-1	0	0	-1	0	0		C8
	0	1	0	0	0	0	0	0		C9
	0	0	1	0	0	0	0	0		C11
	C2	C3	C10	C4	C5	C8	C9	C11
Matrix Bperp for the network shown in Fig. 7 of the main paper, with the non-minimal balanced coloring shown in panel C1. See Supplementary Material, Sec. 3.3
